# Supplementary material for: Costs and Benefits to Pregnant Male Pipefish Caring for Broods of Different Sizes
Source: PLoS One. 2016 May 31;11(5):e0156484. doi: 10.1371/journal.pone.0156484 (PMC4886961; doi:10.1371/journal.pone.0156484)
Supplement: S1 File — All lengths and widths are in mm, all weights are in g. (XLSX) [file pone.0156484.s001.xlsx]

## Sheet: Sheet1
		S1 File.	Original data of Sagebakken, Ahnesjö and Kvarnemo: Costs and benefits to pregnant male pipefish caring for broods of different sizes. All lengths and widths are in mm, all weights are in g.
		Male ID	Male Standard Length	Male Width	Female ID	Female Standard Length	Female Width	Brood size Treatment	Filled %	Brooding Tank	Days Brooding	Male Survival	Number of Eggs	Number of Embryos	Absolute Embryo Mortality	RelativeEmbryo Mortality (%)	Male Body Dwt	Embryo Dwt All	Mean Emb Dwt	Male Liver Dwt	Male HSI	Initial Male Condition Index	Intial Female Condition Index
		M001	156	4	F001	189	7	FULL	100	2	26	Surv	70	68	2	2.86	0.343038	0.07238	0.001077	0.012518	3.52	-0.27446	2.56953
		M002	149	5	F003	195	8	FULL	100	1	26	Surv	61	56	5	8.2	0.33289	0.06816	0.000758	0.017384	4.96	0.88505	5.25081
		M008	176	5.5	F008	190	9	PARTIAL	30	1	26	Surv	44	55	-11	-25	0.550142	0.03308	0.000865	0.040382	6.84	0.7698	-3.06792
		M009	162	5	F007	192	7	FULL	100	1	26	Surv	84	82	2	2.38	0.379996	0.08751	0.000949	0.014628	3.71	0.58882	5.56953
		M010	166	5	F010	189	7.5	PARTIAL	85	1	26	Surv	54	55	-1	-1.85	0.488542	0.05629	0.001036	0.018308	3.61	0.49767	0.91017
		M014	166	4.5	F006	182	7	PARTIAL	60	2	26	Surv	65	65	0	0	0.367782	0.05552	0.000866	0.013058	3.43	-0.00233	-4.43047
		M015	149	4	F014	197	7	PARTIAL	20	1	26	Surv	12	10	2	16.67	0.345414	0.01109	0.001109	0.008964	2.53	-0.11495	10.5695
		M016	175	5	F009	196	8	FULL	100	2	28	Dead	79	29	50	63.29	0.262622	0.03147	0.001054	0.009638	3.54	0.29259	6.25081
		M019	164	5	F018	194	7.5	FULL	100	3	26	Surv	69	80	-11	-15.94	0.435152	0.10003	0.001233	0.012166	2.72	0.54325	5.91017
		M020	143	4	F016	190	7	PARTIAL	40	3	26	Surv	42	39	3	7.14	0.222676	0.03455	0.000845	0.005306	2.33	0.02178	3.56953
		M021	157	5	F017	183	7	PARTIAL	40	1	26	Surv	34	27	7	20.59	0.357848	0.02634	0.000957	0.011994	3.24	0.70276	-3.43047
		M022	152	4	F015	188	7	PARTIAL	40	2	26	Surv	32	31	1	3.13	0.269714	0.02832	0.000905	0.007566	2.73	-0.18331	1.56953
		M023	150	4	F031	193	8	PARTIAL	60	2	11	Dead	50	42	8	16	0.201382	0.03671	0.000797	0.002466	1.21	-0.13773	3.25081
		M024	165	4.5	F024	181	8	PARTIAL	75	2	26	Surv	66	67	-1	-1.52	0.40461	0.06195	0.001026	0.0158	3.76	0.02046	-8.74919
		M025	179	5	F023	187	9.5	FULL	100	3	26	Surv	120	120	0	0	0.505276	0.1325	0.001077	0.01434	2.76	0.20144	-7.72728
		M026	172	5	F025	192	8	FULL	100	3	26	Surv	93	91	2	2.15	0.423126	0.08316	0.000883	0.018688	4.23	0.36095	2.25081
		M027	175	5.5	F033	180	8	PARTIAL	50	2	26	Surv	39	38	1	2.56	0.438712	0.03115	0.000807	0.015024	3.31	0.79259	-9.74919
		M029	176	5	F026	184	7	PARTIAL	30	3	26	Surv	38	40	-2	-5.26	0.537528	0.04226	0.001101	0.014128	2.56	0.2698	-2.43047
		M032	174	5	F030	188	8	PARTIAL	50	1	26	Surv	49	49	0	0	0.504096	0.04706	0.000965	0.020656	3.94	0.31537	-1.74919
		M035	148	4	F036	199	9	PARTIAL	80	3	26	Surv	54	58	-4	-7.41	0.227308	0.02688	0.001096	0.007784	3.31	-0.09216	5.93208
		M036	174	5	F037	187	7.5	FULL	100	3	21	Dead	94	69	25	26.6	0.336666	0.08004	0.001119	0.004062	1.19	0.31537	-1.08983
		M040	154	4.5	F047	193	8	FULL	100	1	25	Dead	95	0	95	100	0.213222			0.002848	1.32	0.27112	3.25081
		M043	152	4	F042	187	7	FULL	100	3	32	Surv	59	49	10	16.95	0.227292	0.06447	0.00123	0.005048	2.17	-0.18331	0.56953
		M044	156	4.5	F043	188	7	PARTIAL	60	3	26	Surv	43	37	6	13.95	0.305814	0.03733	0.000925	0.01071	3.38	0.22554	1.56953
		M047	176	5	F044	195	8	PARTIAL	60	4	26	Surv	75	70	5	6.67	0.57814	0.06828	0.000941	0.02181	3.64	0.2698	5.25081
		M048	152	4	F040	176	7	FULL	100	2	24	Surv	121	121	0	0	0.2911	0.11189	0.000902	0.007184	2.41	-0.18331	-10.4305
		M049	154	4.5	F050	187	7.5	FULL	100	1	32	Surv	105	106	-1	-0.95	0.34677	0.11329	0.000999	0.00847	2.38	0.27112	-1.08983
		M050	156	4	F051	179	8.5	FULL	100	2	26	Surv	89	48	41	46.07	0.300578	0.06052	0.001231	0.00678	2.21	-0.27446	-12.4085
		M054	160	5	F055	184	8	FULL	100	4	20	Dead	138	116	22	15.94	0.394584	0.1309	0.000993	0.012678	3.11	0.63439	-5.74919
		M056	153	4	F048	184	7	PARTIAL	40	4	26	Surv	28	27	1	3.57	0.30813	0.02888	0.00121	0.013202	4.11	-0.20609	-2.43047
		M058	150	4	F054	180	7	FULL	100	4	23	Surv	114	90	24	21.05	0.284512	0.07607	0.000855	0.006024	2.07	-0.13773	-6.43047
		M059	167	5	F059	194	10	FULL	100	1	18	Dead	87	91	-4	-4.6	0.365978	0.10268	0.001107	0.008998	2.4	0.47488	-2.38664
		M062	182	5	F062	199	8.5	FULL	100	4	15	Dead	103	35	68	66.02	0.400738	0.04094	0.001127	0.008116	1.99	0.13308	7.59145
		M064	182	4	F081	187	8	FULL	100	4	15	Dead	101	105	-4	-3.96	0.388308	0.11705	0.001074	0.004862	1.24	-0.86692	-2.74919
		M065	191	5	F064	192	9	PARTIAL	45	4	23	Surv	59	54	5	8.47	0.486514	0.05739	0.001054	0.006824	1.38	-0.07201	-1.06792
		M068	167	4.5	F072	192	8.5	FULL	100	4	19	Dead	109	103	6	5.5	0.358008	0.11111	0.001195	0.0058	1.59	-0.02512	0.59145
		M069	157	4	F067	194	9.5	PARTIAL	80	3	22	Surv	64	66	-2	-3.13	0.296348	0.05563	0.000796	0.009792	3.2	-0.29724	-0.72728
		M070	175	5	F073	184	8	FULL	100	3	16	Dead	129	12	117	90.7	0.333296	0.00127	0.000127	0.003626	1.08	0.29259	-5.74919
		M071	154	4.5	F066	194	8.5	FULL	100	3	23	Surv	54	54	0	0	0.322064	0.06137	0.001031	0.011331	3.4	0.27112	2.59145
		M076	153	4	F078	184	7	PARTIAL	40	3	13	Surv	47	50	-3	-6.38	0.254946	0.04056	0.001014	0.006188	2.37	-0.20609	-2.43047
		M082	176	4.5	F086	188	7	PARTIAL	60	1	22	Surv	95	67	28	29.47	0.398268	0.063	0.000764	0.007528	1.86	-0.2302	1.56953
		M092	168	4	F084	193	7.5	FULL	100	1	17	Dead	131	0	131	100	0.301678			0.005016	1.64	-0.5479	4.91017
		M093	178	4	F085	199	8	FULL	100	2	11	Dead	83	52	31	37.35	0.354864	0.05768	0.001269	0.007266	2.01	-0.77578	9.25081
		M095	169	4	F086	188	6.5	FULL	100	3	11	Dead	102	26	76	74.51	0.235836	0.00492	0.000227	0.001364	0.58	-0.57069	3.22889
		M097	157	4	F088	197	8	FULL	100	2	13	Dead	106	97	9	8.49	0.25677	0.10624	0.001039	0.006338	2.41	-0.29724	7.25081
		M098	155	4	F093	183	7.5	FULL	100	1	22	Dead	79	73	6	7.59	0.189946	0.07797	0.001015	0.00153	0.8	-0.25167	-5.08983
		M099	156	4	F089	184	7.5	PARTIAL	70	2	22	Surv	57	49	8	14.04	0.255314	0.06179	0.001145	0.005376	2.06	-0.27446	-4.08983
		M100	160	4	F090	192	7	FULL	100	3	13	Dead	128	92	36	28.13	0.279994	0.10833	0.001114	0.006128	2.14	-0.36561	5.56953
		M101	154	4	F091	185	7.5	FULL	100	4	16	Dead	127	104	23	18.11	0.24014	0.10111	0.000917	0.005212	2.12	-0.22888	-3.08983
		M102	157	4	F092	188	6	PARTIAL	50	4	19	Dead	62	52	10	16.13	0.279652	0.0483	0.000921	0.006026	2.11	-0.29724	4.88826
		M103	174	4.5	F083	191	8	FULL	100	4	8	Dead	114	106	8	7.02	0.365678	0.11095	0.001148	0.005808	1.56	-0.18463	1.25081
		M105	156	4.5	F095	180	7.5	PARTIAL	35	4	22	Dead	43	39	4	9.3	0.258024	0.03455	0.000851	0.004158	1.59	0.22554	-8.08983
		M107	153	4	F097	181	8	FULL	100	3	4	Dead	94	82	12	12.77	0.230692	0.06002	0.000732	0.004656	1.98	-0.20609	-8.74919
		M108	152	4	F098	190	9	PARTIAL	50	4	22	Surv	37	28	9	24.32	0.260426	0.02892	0.000938	0.008234	3.06	-0.18331	-3.06792
		M112	153	4	F100	183	7	PARTIAL	50	2	9	Dead	27	15	12	44.44	0.237808	0.01534	0.00094	0.003308	1.37	-0.20609	-3.43047
		M113	155	4	F101	182	7	FULL	100	3	11	Dead	106	48	58	54.72	0.272076	0.04028	0.001047	0.00425	1.54	-0.25167	-4.43047
		M115	165	4	F103	190	6.5	PARTIAL	50	4	14	Dead	63	34	29	46.03	0.292296	0.02975	0.000767	0.00402	1.36	-0.47954	5.22889
		M116	167	4	F104	197	7.5	PARTIAL	60	2	10	Dead	59	43	16	27.12	0.308112	0.04328	0.000995	0.006096	1.94	-0.52512	8.91017
		M117	159	3.5	F105	187	7	FULL	100	2	12	Surv	107	91	16	14.95	0.453524	0.06919	0.000732	0.009568	2.07	-0.84282	0.56953
		M123	127	4	F115	205	8.5	FULL	100	4	20	Dead	83	10	73	87.95	0.124024	0.00942	0.000942	0.001398	1.11	0.38637	13.5915
		M124	143	4	F109	183	6	PARTIAL	40	3	15	Dead	43	39	4	9.3	0.200722	0.03309	0.000728	0.003686	1.8	0.02178	-0.11174
		M125	134	3.5	F099	181	7	FULL	100	3	10	Dead	85	83	2	2.35	0.14507	0.08123	0.000974	0.004324	2.89	-0.27314	-5.43047
		M126	146	4	F106	194	7	FULL	100	4	12	Dead	79	75	4	5.06	0.172184	0.07012	0.000984	0.00093	0.54	-0.04658	7.56953
		M130	149	4	F116	179	7	PARTIAL	20	4	21	Surv	15	12	3	20	0.22408	0.01351	0.001126	0.003028	1.33	-0.11495	-7.43047
		M138	144	4	F117	202	7.5	FULL	100	2	15	Dead	60	49	11	18.33	0.18761	0.03923	0.000484	0.002378	1.25	-0.00101	13.9102
		M139	142	4	F111	204	9.5	PARTIAL	60	3	11	Dead	60	55	5	8.33	0.207604	0.06648	0.001272	0.00343	1.63	0.04456	9.27272
		M141	137	4	F120	191	9	PARTIAL	60	2	11	Dead	53	36	17	32.08	0.170712	0.03953	0.001089	0.002266	1.31	0.1585	-2.06792
		M142	132	4	F123	198	9	PARTIAL	50	3	3	Dead	35	32	3	8.57	0.135972	0.03834	0.001345	0.002162	1.57	0.27244	4.93208
		M143	141	4.5	F122	203	10	PARTIAL	80	4	15	Dead	101	68	33	32.67	0.189934	0.07166	0.001021	0.002348	1.22	0.56735	6.61336
		M144	148	4	F118	203	9	PARTIAL	40	1	9	Dead	28	30	-2	-7.14	0.197426	0.03737	0.001256	0.003502	1.74	-0.09216	9.93208
		M146	142	3.5	F124	180	8	PARTIAL	90	2	11	Dead	35	33	2	5.71	0.17922	0.03039	0.000858	0.002366	1.3	-0.45544	-9.74919
		M147	132	4	F126	179	8.5	PARTIAL	90	4	8	Dead	61	51	10	16.39	0.156094	0.05207	0.000986	0.002912	1.83	0.27244	-12.4085
		M148	125	3.5	F127	183	8.5	FULL	100	1	6	Dead	71	61	10	14.08	0.131442	0.06154	0.001052	0.001916	1.44	-0.06805	-8.40855
		M361	159	4	F038	178	8	FULL	100	3	26	Surv	83	26	57	68.67	0.286266	0.0206	0.000725	0.00789	2.68	-0.34282	-11.7492
